# Supplementary material for: Vinyl Chloride Degradation Using Ozone-Based Advanced Oxidation Processes: Bridging Groundwater Treatment and Machine Learning for Smarter Solutions
Source: Molecules. 2025 Dec 11;30(24):4737. doi: 10.3390/molecules30244737 (PMC12736060; doi:10.3390/molecules30244737)
Supplement: Supplementary file 1 [file molecules-30-04737-s001.zip]

Archive with 1 entries (1 files):
- molecules-4010312-supplementary.pdf
